# Supplementary material for: Fucoidan Is Not Completely Dependent on Degradation to Fucose to Relieve Ulcerative Colitis
Source: Pharmaceuticals (Basel). 2022 Mar 31;15(4):430. doi: 10.3390/ph15040430 (PMC9030999; doi:10.3390/ph15040430)
Supplement: Supplementary file 1 [file pharmaceuticals-15-00430-s001.zip]

Archive with 1 entries (1 files):
- pharmaceuticals-1618892-supplementary.pdf
